# Supplementary material for: Priming with Small Molecule-Based Biostimulants to Improve Abiotic Stress Tolerance in Arabidopsis thaliana
Source: Plants (Basel). 2022 May 11;11(10):1287. doi: 10.3390/plants11101287 (PMC9144751; doi:10.3390/plants11101287)
Supplement: Supplementary file 1 [file plants-11-01287-s001.zip]

Archive with 1 entries (1 files):
- plants-1723603-supplementary.pdf
